# Supplementary material for: Age-Related Differences in Speech Production and Resting State Functional Network Dynamics
Source: Neurobiol Lang (Camb). 2026 Jan 13;7:NOL.a.208. doi: 10.1162/NOL.a.208 (PMC12978676; doi:10.1162/NOL.a.208)
Supplement: Supplementary file 1 [file nol-07-208-s001.xlsx]

## Sheet: 231 selected ROIs
MNI coordinates for the 231 ROIs and network definitions. ROIs were created using 5-mm radius sphere around these coordinates
ROI_Index	X	Y	Z		Original_Power_Network	Fedorenko_Network	Integrated_Network_Definition	Include
13	-7.12	-52.22	60.71		Hand_somatomotor		Hand_somatomotor	Yes
14	-13.74	-17.95	39.84		Hand_somatomotor		Hand_somatomotor	Yes
15	0.05	-14.53	46.74		Hand_somatomotor		Hand_somatomotor	Yes
16	9.5	-1.84	44.73		Hand_somatomotor		Hand_somatomotor	Yes
17	-6.9	-20.59	65.21		Hand_somatomotor		Hand_somatomotor	Yes
18	-6.79	-33.09	72.27		Hand_somatomotor		Hand_somatomotor	Yes
19	13.19	-32.82	74.98		Hand_somatomotor		Hand_somatomotor	Yes
20	-53.52	-22.54	43.1		Hand_somatomotor		Hand_somatomotor	Yes
21	28.88	-16.95	70.55		Hand_somatomotor		Hand_somatomotor	Yes
22	9.94	-45.52	72.63		Hand_somatomotor		Hand_somatomotor	Yes
23	-22.5	-30.1	72.44		Hand_somatomotor		Hand_somatomotor	Yes
24	-39.63	-19.04	54.21		Hand_somatomotor		Hand_somatomotor	Yes
25	28.54	-39.24	59.17		Hand_somatomotor		Hand_somatomotor	Yes
26	50.24	-20.37	41.74		Hand_somatomotor		Hand_somatomotor	Yes
27	-38.28	-27.17	69.45		Hand_somatomotor		Hand_somatomotor	Yes
28	20.21	-28.8	59.8		Hand_somatomotor		Hand_somatomotor	Yes
29	44.34	-7.55	56.98		Hand_somatomotor		Hand_somatomotor	Yes
30	-29.1	-43	60.66		Hand_somatomotor		Hand_somatomotor	Yes
31	10.09	-17.1	74.14		Hand_somatomotor		Hand_somatomotor	Yes
32	22.45	-42.29	68.99		Hand_somatomotor		Hand_somatomotor	Yes
33	-45.1	-31.85	46.63		Hand_somatomotor		Hand_somatomotor	Yes
34	-20.66	-31.33	60.85		Hand_somatomotor		Hand_somatomotor	Yes
35	-12.96	-17.34	74.66		Hand_somatomotor		Hand_somatomotor	Yes
36	42.14	-20.24	54.59		Hand_somatomotor		Hand_somatomotor	Yes
37	-38.24	-14.57	68.72		Hand_somatomotor		Hand_somatomotor	Yes
38	-16.25	-45.8	73.22		Hand_somatomotor		Hand_somatomotor	Yes
39	2.4	-27.94	60.15		Hand_somatomotor		Hand_somatomotor	Yes
40	3.45	-17.44	58.45		Hand_somatomotor		Hand_somatomotor	Yes
41	37.74	-17.3	45.01		Hand_somatomotor		Hand_somatomotor	Yes
42	-49.47	-11.06	34.95		Mouth_somatomotor		Mouth_somatomotor	Yes
43	36.04	-9.44	13.95		Mouth_somatomotor		Mouth_somatomotor	Yes
44	51.14	-5.8	32.42		Mouth_somatomotor		Mouth_somatomotor	Yes
45	-52.84	-10.23	24.41		Mouth_somatomotor		Mouth_somatomotor	Yes
46	65.64	-7.88	24.83		Mouth_somatomotor		Mouth_somatomotor	Yes
47	-2.88	2.38	53.21		Cingulo_opercular_control		Cingulo_opercular_control	Yes
48	54.22	-27.83	33.64		Cingulo_opercular_control		Cingulo_opercular_control	Yes
49	19.33	-7.71	63.88		Cingulo_opercular_control		Cingulo_opercular_control	Yes
50	-16.14	-4.82	70.83		Cingulo_opercular_control		Cingulo_opercular_control	Yes
51	-10.48	-2.1	42.02		Cingulo_opercular_control		Cingulo_opercular_control	Yes
52	36.73	0.78	-3.57		Cingulo_opercular_control		Cingulo_opercular_control	Yes
53	13.21	-1.36	69.98		Cingulo_opercular_control		Cingulo_opercular_control	Yes
54	6.52	7.69	50.58		Cingulo_opercular_control		Cingulo_opercular_control	Yes
55	-44.76	0.1	8.83		Cingulo_opercular_control		Cingulo_opercular_control	Yes
56	49.4	8.32	-1.12		Cingulo_opercular_control		Cingulo_opercular_control	Yes
57	-34.37	3.29	4.19		Cingulo_opercular_control		Cingulo_opercular_control	Yes
58	-51.26	8.26	-2.06		Cingulo_opercular_control		Cingulo_opercular_control	Yes
59	-5.33	17.8	34.41		Cingulo_opercular_control		Cingulo_opercular_control	Yes
60	35.83	10.32	1.18		Cingulo_opercular_control		Cingulo_opercular_control	Yes
61	31.75	-26.33	12.91		Auditory		Auditory	Yes
62	65.43	-33.2	19.97		Auditory		Auditory	Yes
63	57.88	-15.62	7.49		Auditory		Auditory	Yes
64	-38.43	-33.34	16.98		Auditory		Auditory	Yes
65	-60.48	-25.22	13.82		Auditory		Auditory	Yes
66	-49.14	-26.3	5.18		Auditory		Auditory	Yes
67	43.45	-22.93	19.85		Auditory		Auditory	Yes
68	-49.77	-34.36	25.74		Auditory		Auditory	Yes
69	-52.92	-21.83	22.97		Auditory		Auditory	Yes
70	-55.22	-9.42	11.73		Auditory		Auditory	Yes
71	55.96	-5.03	13.25		Auditory		Auditory	Yes
72	59.4	-17.34	28.69		Auditory		Auditory	Yes
73	-30.12	-27.02	12.2		Auditory		Auditory	Yes
74	-40.5	-75.27	25.8		Default		Default	Yes
75	5.55	66.69	-3.55		Default		Default	Yes
76	8.36	47.59	-15.18		Default		Default	Yes
77	-12.6	-39.64	0.93		Default		Default	Yes
78	-17.65	63.19	-9.17		Default		Default	Yes
79	-45.79	-60.69	20.85		Default	Language_Left	Fedorenko_Lang_Left	Yes
80	43.43	-72.21	28		Default	Language_Right	Fedorenko_Lang_Right	Yes
81	-43.58	11.99	-34.15		Default		Default	Yes
82	45.64	16.2	-30.02		Default	Language_Right	Fedorenko_Lang_Right	Yes
83	-68.47	-22.66	-15.74		Default		Default	Yes
86	-44.45	-64.64	34.78		Default	Language_Left	Fedorenko_Lang_Left	Yes
87	-39.05	-74.95	43.72		Default		Default	Yes
88	-6.84	-54.9	27.05		Default		Default	Yes
89	5.91	-58.82	35.45		Default		Default	Yes
90	-11.29	-56.2	15.6		Default		Default	Yes
91	-2.94	-48.79	12.87		Default		Default	Yes
92	7.94	-48.37	30.57		Default		Default	Yes
93	15.12	-63.09	25.98		Default		Default	Yes
94	-2.2	-36.68	43.85		Default		Default	Yes
95	10.77	-53.83	17.09		Default		Default	Yes
96	52.04	-59.37	35.52		Default		Default	Yes
97	23.33	33.07	47.68		Default		Default	Yes
98	-10.09	39.09	52.29		Default		Default	Yes
99	-16.4	28.52	53.05		Default		Default	Yes
100	-35.36	19.86	50.8		Default		Default	Yes
101	22.11	39.21	38.9		Default		Default	Yes
102	12.73	54.87	38.19		Default		Default	Yes
103	-10.33	54.63	38.71		Default		Default	Yes
104	-19.78	45.07	39.48		Default		Default	Yes
105	5.94	54.42	16.18		Default		Default	Yes
106	6.11	63.98	21.96		Default		Default	Yes
107	-7.04	50.82	-1.29		Default		Default	Yes
108	8.8	54.23	3.45		Default		Default	Yes
109	-3.06	44.41	-9.46		Default		Default	Yes
110	7.51	42.49	-5.35		Default		Default	Yes
111	-11.06	44.62	7.61		Default		Default	Yes
112	-2.06	37.85	36.34		Default		Default	Yes
113	-2.5	41.7	16.05		Default		Default	Yes
114	-20.16	63.65	19.39		Default		Default	Yes
115	-7.55	48.08	23.18		Default		Default	Yes
116	64.64	-11.8	-19.3		Default		Default	Yes
117	-55.72	-12.96	-10.24		Default	Language_Left	Fedorenko_Lang_Left	Yes
118	-57.75	-29.7	-3.94		Default	Language_Left	Fedorenko_Lang_Left	Yes
119	64.8	-30.55	-8.7		Default		Default	Yes
120	-68.3	-41.41	-5.14		Default		Default	Yes
121	13.08	29.99	58.65		Default		Default	Yes
122	12.25	35.63	20.3		Default		Default	Yes
123	52.16	-2.43	-16.4		Default	Language_Right	Fedorenko_Lang_Right	Yes
124	-26.44	-39.95	-8.26		Default		Default	Yes
125	26.94	-37.34	-12.76		Default		Default	Yes
126	-33.93	-38.06	-15.6		Default		Default	Yes
127	28.46	-76.56	-31.64		Default		Default	Yes
128	51.9	6.81	-29.61		Default		Default	Yes
129	-52.89	2.55	-27.06		Default		Default	Yes
130	46.68	-50.08	28.76		Default	Language_Right	Fedorenko_Lang_Right	Yes
131	-49.3	-42.15	0.83		Default	Language_Left	Fedorenko_Lang_Left	Yes
137	-46.17	31.26	-13.03		Default		Default	Yes
138	-9.88	10.95	66.61		Ventral_attention		Ventral_attention	Yes
139	49.26	35.47	-12.2		Default		Default	Yes
143	17.53	-46.86	-9.88		Visual		Visual	Yes
144	39.98	-72.49	14.36		Visual		Visual	Yes
145	8.45	-71.84	10.79		Visual		Visual	Yes
146	-8.43	-80.5	7.44		Visual		Visual	Yes
147	-28.07	-79.45	19.43		Visual		Visual	Yes
148	19.81	-65.56	1.72		Visual		Visual	Yes
149	-23.94	-90.98	18.96		Visual		Visual	Yes
150	26.93	-59.37	-9.36		Visual		Visual	Yes
151	-15.02	-72.42	-7.68		Visual		Visual	Yes
152	-17.87	-68.03	4.81		Visual		Visual	Yes
153	42.52	-78.17	-11.78		Visual		Visual	Yes
154	-46.54	-75.95	-9.95		Visual		Visual	Yes
155	-14.22	-90.66	31.4		Visual		Visual	Yes
156	15.27	-87.09	36.89		Visual		Visual	Yes
157	28.68	-76.62	25.42		Visual		Visual	Yes
158	19.64	-85.62	-2.39		Visual		Visual	Yes
159	15.18	-76.68	31		Visual		Visual	Yes
160	-15.85	-52.34	-1.43		Visual		Visual	Yes
161	41.6	-65.5	-8.27		Visual		Visual	Yes
162	24.41	-87.21	24.01		Visual		Visual	Yes
163	5.59	-71.65	23.52		Visual		Visual	Yes
164	-42.1	-73.62	0.38		Visual		Visual	Yes
165	25.66	-79.47	-15.56		Visual		Visual	Yes
166	-16.21	-76.97	33.82		Visual		Visual	Yes
167	-2.88	-81.25	21.1		Visual		Visual	Yes
168	-40.21	-88.44	-6.19		Visual		Visual	Yes
169	36.76	-84.11	12.99		Visual		Visual	Yes
170	6.21	-81.41	6.11		Visual		Visual	Yes
171	-26.39	-90.23	3.12		Visual		Visual	Yes
172	-33	-79.02	-13.24		Visual		Visual	Yes
173	36.51	-81.16	1.2		Visual		Visual	Yes
174	-43.93	1.8	45.7		Fronto_parietal_control	Language_Left	Fedorenko_Lang_Left	Yes
175	47.98	24.56	26.5		Fronto_parietal_control		Fronto_parietal_control	Yes
176	-46.5	10.85	23.04		Fronto_parietal_control		Fronto_parietal_control	Yes
177	-52.6	-48.83	42.5		Fronto_parietal_control		Fronto_parietal_control	Yes
178	-22.53	10.76	63.73		Fronto_parietal_control		Fronto_parietal_control	Yes
179	58.31	-52.79	-13.61		Fronto_parietal_control		Fronto_parietal_control	Yes
180	24.07	44.61	-15.35		Fronto_parietal_control		Fronto_parietal_control	Yes
181	33.6	54.22	-12.95		Fronto_parietal_control		Fronto_parietal_control	Yes
186	47.01	9.93	32.66		Fronto_parietal_control		Fronto_parietal_control	Yes
187	-41.06	5.81	32.72		Fronto_parietal_control		Fronto_parietal_control	Yes
188	-42.23	38.21	21.35		Fronto_parietal_control		Fronto_parietal_control	Yes
189	38.37	43.18	15.06		Fronto_parietal_control		Fronto_parietal_control	Yes
190	49.18	-42.41	45.16		Fronto_parietal_control		Fronto_parietal_control	Yes
191	-28.4	-57.93	47.78		Fronto_parietal_control		Fronto_parietal_control	Yes
192	43.93	-52.95	46.95		Fronto_parietal_control		Fronto_parietal_control	Yes
193	31.83	14.37	55.98		Fronto_parietal_control		Fronto_parietal_control	Yes
194	37.45	-64.7	40.38		Fronto_parietal_control		Fronto_parietal_control	Yes
195	-42.09	-54.98	44.74		Fronto_parietal_control		Fronto_parietal_control	Yes
196	39.87	18.39	39.72		Fronto_parietal_control		Fronto_parietal_control	Yes
197	-34.16	54.83	4.36		Fronto_parietal_control		Fronto_parietal_control	Yes
198	-41.68	45.16	-2.31		Fronto_parietal_control		Fronto_parietal_control	Yes
199	33.38	-53.12	44.02		Fronto_parietal_control		Fronto_parietal_control	Yes
200	43.25	49.25	-2.31		Fronto_parietal_control		Fronto_parietal_control	Yes
201	-42.1	24.68	29.53		Fronto_parietal_control		Fronto_parietal_control	Yes
202	-2.98	26.41	44.42		Fronto_parietal_control		Fronto_parietal_control	Yes
203	10.51	-38.54	50.02		Salience		Salience	Yes
204	55.27	-44.59	36.7		Salience		Salience	Yes
205	42.05	-0.39	47.1		Salience	Language_Right	Fedorenko_Lang_Right	Yes
206	31.24	32.79	26.39		Salience		Salience	Yes
207	47.6	22.16	9.74		Salience		Salience	Yes
208	-35.44	20.03	0.07		Salience		Salience	Yes
209	35.91	21.91	2.62		Salience		Salience	Yes
210	36.89	32.35	-2.24		Salience		Salience	Yes
211	33.56	16.45	-7.58		Salience		Salience	Yes
212	-10.76	25.99	24.54		Salience		Salience	Yes
213	-0.94	14.86	43.99		Salience		Salience	Yes
214	-27.5	52.04	21.28		Salience		Salience	Yes
215	-0.2	30.35	27.22		Salience		Salience	Yes
216	5.23	23.22	37.03		Salience		Salience	Yes
217	10.26	22.06	27.48		Salience		Salience	Yes
218	31.07	55.71	14.49		Salience		Salience	Yes
219	26.07	49.56	26.58		Salience		Salience	Yes
220	-39.12	50.79	17.38		Salience		Salience	Yes
222	6.3	-23.68	-0.42		Subcortical		Subcortical	Yes
223	-1.77	-13.05	11.82		Subcortical		Subcortical	Yes
224	-10.28	-18.48	7.04		Subcortical		Subcortical	Yes
225	11.75	-17.18	7.54		Subcortical		Subcortical	Yes
226	-5.33	-28.08	-4.13		Subcortical		Subcortical	Yes
227	-21.97	7.48	-4.78		Subcortical		Subcortical	Yes
228	-15.41	3.57	7.99		Subcortical		Subcortical	Yes
229	30.5	-13.92	1.65		Subcortical		Subcortical	Yes
230	23.26	10.19	1.46		Subcortical		Subcortical	Yes
231	28.52	0.82	4.01		Subcortical		Subcortical	Yes
232	-31.38	-11.48	-0.3		Subcortical		Subcortical	Yes
233	14.98	4.94	7.24		Subcortical		Subcortical	Yes
234	8.62	-3.57	5.76		Subcortical		Subcortical	Yes
235	53.9	-42.76	21.83		Ventral_attention	Language_Right	Fedorenko_Lang_Right	Yes
236	-56.47	-50.48	9.92		Ventral_attention	Language_Left	Fedorenko_Lang_Left	Yes
237	-55.3	-39.89	13.51		Ventral_attention	Language_Left	Fedorenko_Lang_Left	Yes
238	51.52	-32.52	7.55		Ventral_attention	Language_Right	Fedorenko_Lang_Right	Yes
239	51.28	-28.52	-4.3		Ventral_attention	Language_Right	Fedorenko_Lang_Right	Yes
240	55.75	-46.07	11.42		Ventral_attention	Language_Right	Fedorenko_Lang_Right	Yes
241	52.68	32.58	0.57		Ventral_attention		Ventral_attention	Yes
242	-49.07	25.13	-0.98		Ventral_attention	Language_Left	Fedorenko_Lang_Left	Yes
243	-16.31	-65.28	-19.69		Cerebellar		Cerebellar	Yes
244	-32.12	-55.03	-25.22		Cerebellar		Cerebellar	Yes
245	22.43	-57.55	-23.11		Cerebellar		Cerebellar	Yes
246	0.51	-61.91	-18.14		Cerebellar		Cerebellar	Yes
251	9.61	-61.5	60.88		Dorsal_attention		Dorsal_attention	Yes
252	-52.44	-63.14	5.29		Dorsal_attention		Dorsal_attention	Yes
255	47.21	-29.75	48.7		Hand_somatomotor		Hand_somatomotor	Yes
256	21.9	-64.74	48.12		Dorsal_attention		Dorsal_attention	Yes
257	46.09	-58.93	3.93		Dorsal_attention		Dorsal_attention	Yes
258	25.34	-58.18	60.34		Dorsal_attention		Dorsal_attention	Yes
259	-32.56	-46.42	47.2		Dorsal_attention		Dorsal_attention	Yes
260	-26.6	-70.72	36.86		Dorsal_attention		Dorsal_attention	Yes
261	-32.23	-1.08	54.06		Dorsal_attention		Dorsal_attention	Yes
262	-42.26	-60.12	-8.85		Dorsal_attention		Dorsal_attention	Yes
263	-16.5	-58.57	64.46		Dorsal_attention		Dorsal_attention	Yes
264	28.56	-4.62	53.99		Dorsal_attention		Dorsal_attention	Yes

## Sheet: 33 unselected
MNI coordinates for the 33 unselected ROIs. Because they did not have a clear network definition, they were removed from the analysis.
ROI_Index	X	Y	Z		Original_Power_Network	Fedorenko_Network	Integrated_Network_Definition	Include
1	-24.66	-97.84	-12.33		Uncertain		Uncertain	No
2	26.68	-97.3	-13.49		Uncertain		Uncertain	No
3	23.96	31.94	-17.78		Uncertain		Uncertain	No
4	-56.16	-44.76	-24.23		Uncertain		Uncertain	No
5	8.13	41.12	-24.31		Uncertain		Uncertain	No
6	-21.38	-22.22	-19.97		Uncertain		Uncertain	No
7	17.44	-28.06	-17.32		Uncertain		Uncertain	No
8	-37.26	-28.8	-25.58		Uncertain		Uncertain	No
9	64.6	-24.41	-18.57		Uncertain		Uncertain	No
10	51.79	-34.17	-27.23		Uncertain		Uncertain	No
11	55.18	-30.8	-16.93		Uncertain		Uncertain	No
12	33.55	38.46	-12.03		Uncertain		Uncertain	No
84	-57.97	-25.69	-14.73		Uncertain		Uncertain	No
85	27.06	16.22	-16.93		Uncertain		Uncertain	No
132	-30.63	18.71	-18.98		Uncertain		Uncertain	No
133	-2.47	-34.8	31.07		Memory retrieval?		Uncertain	No
134	-6.58	-71.47	41.74		Memory retrieval?		Uncertain	No
135	11.27	-66.01	42.09		Memory retrieval?		Uncertain	No
136	4.2	-48.06	50.71		Memory retrieval?		Uncertain	No
140	7.98	-91.08	-7.1		Uncertain		Uncertain	No
141	17.27	-91.09	-13.64		Uncertain		Uncertain	No
142	-12.08	-94.56	-12.8		Uncertain		Uncertain	No
182	-21.14	40.87	-20.48		Uncertain		Uncertain	No
183	-17.51	-75.89	-24.33		Uncertain		Uncertain	No
184	16.85	-79.89	-34.36		Uncertain		Uncertain	No
185	34.72	-67.08	-34.45		Uncertain		Uncertain	No
221	1.75	-24.25	30.36		Memory retrieval?		Uncertain	No
247	32.85	-12.41	-34.41		Uncertain		Uncertain	No
248	-31.13	-9.99	-36.32		Uncertain		Uncertain	No
249	48.52	-2.85	-38.49		Uncertain		Uncertain	No
250	-50.06	-7.09	-39.24		Uncertain		Uncertain	No
253	-46.68	-50.91	-20.91		Uncertain		Uncertain	No
254	45.68	-46.67	-16.85		Uncertain		Uncertain	No
